# Supplementary material for: Single-cell genomics highlight MYC-associated metabolic activation and altered cell interactions in T-prolymphocytic leukemia progression
Source: Nat Commun. 2026 Mar 9;17:2319. doi: 10.1038/s41467-026-70185-w (PMC12976252; doi:10.1038/s41467-026-70185-w)
Supplement: Supplementary file 4 — Supplemental Data 1 [file 41467_2026_70185_MOESM4_ESM.xlsx]

## Sheet: Table1
	Supplementary Data 1: Cohort of analyzed T-PLL cases.
						Flow-cytometry based immunophenotyping
	Sample	Disease stage	Days from time point of indolent sample	Age at sample [years]	Sex	CD3	CD4	CD8	CD7	cyTCL1A	WBC [G/l]	Lymphocytes [%]	HGB [g/dl]	PLT [G/l]	TCL1A rearrangement / inv(14) / t(14;14)	ATM deletion / 11q22 loss	MYC amplification / 8q gain
	pair_1_indolent	indolent		88	female	pos	pos	neg	pos	pos	29	71.9	13.8	175	yes	yes
	pair_1_active	active	139	89	female	pos	pos	neg	pos	pos	125		11.1	145
	pair_2_indolent	indolent		76	male	pos	pos	neg	pos	pos	27	79.2	14.7	166	yes	yes	yes
	pair_2_active	active	666	78	male	pos	pos	neg	pos	pos	120		12.9	106
	pair_3_indolent	indolent		52	female	pos	pos	pos	pos	pos	18	64	12.8	194	yes	yes
	pair_3_active	active	854	55	female	pos	pos	pos	pos	pos	69	87	11.7	120
	pair_4_indolent	indolent		65	male	pos	pos	neg	pos	pos	23.5	85	14.2	190	yes
	pair_4_active	active	264	66	male						186.56	94	12.8	112
	pair_5_indolent	indolent		77	female	pos	pos	neg	pos	pos	11.13	66	12.8	158
	pair_5_active	active	414	78	female						68.75	90	9.9	61
	pair_6_indolent	indolent		49	female	pos	pos	pos	pos	pos	9	61	12.3	337	yes	yes	yes
	pair_6_active	active	400	50	female	pos	pos	pos	pos	pos	57.6	88	13	290
	pair_7_indolent	indolent		58	male						14.8	68	13.4	286	yes	yes	yes
	pair_7_active	active	374	59	male						126.8	93.4	12.1	185
	pair_8_indolent	indolent		69	male	pos	pos	neg	pos	pos	27.11	85.7	15.2	229	yes	yes
	pair_8_active	active	445	70	male	pos	pos	neg	pos	pos	71.36	95	12.2	55
	pair_9_indolent	indolent		76	male	pos	pos	neg	pos	neg	14.69	58	13.7	204	no	yes	yes
	pair_9_active	active	919	78	male	pos	pos	neg	pos	neg	68.24	95	11.1	40
	pair_10_indolent	indolent		61	female	pos	pos	pos	pos	pos	13.06	66.8	12.9	185	yes
	pair_10_active	active	415	62	female	pos	pos	pos	pos	pos	89.48	89.5	13.1	105
	pair_11_indolent	indolent		67	female	pos	pos	neg	pos	pos	21.47	70	12.1	190	yes	no
	pair_11_active	active	1241	69	female	pos	pos	neg	pos	pos	369.7	98	8.9	53
	single_indolent_1	indolent		70	male	pos	pos	pos	pos	pos	27	54.56	11.3	327	yes	yes
	single_indolent_2	indolent		55	female	pos	pos	pos	pos	neg	29	81.8	13.6	152	no	yes	yes
	single_indolent_3	indolent		60	female	pos	pos	neg	pos	neg	26	76.8	13.1	289	no	yes	yes
	single_indolent_4	indolent		68	female	pos	pos	pos	pos	pos	18	79	12.6	154		no	no
	single_indolent_5	indolent		70	female	neg	pos	pos	pos	pos	13.28	70	11.8	205	yes	yes
	single_active_1	active		76	male	pos	pos	neg	pos	pos	94	84	12.9	185	yes	yes	yes
